# Supplementary material for: Characteristics of antimicrobial resistance in Escherichia coli isolated from retail meat products in North Carolina
Source: PLoS One. 2024 Jan 5;19(1):e0294099. doi: 10.1371/journal.pone.0294099 (PMC10769054; doi:10.1371/journal.pone.0294099)
Supplement: S1 File — The metadata comprises the NCBI sequence SRR, sampling month, location, meat type, meat cut, raising claim, process date, packaging type and collection year. (XLSX) [file pone.0294099.s001.xlsx]

## Sheet: Meta-data
ID	NCBI Sequence	SRR	Sampling Month	Location	Meat Type	Meat Cut	Raising Claim Organic/ Anti/ Other	Process Date	Packaging Type	State Abbr	Collection Year
RM1	https://www.ncbi.nlm.nih.gov/sra/?term=SRR18059388	SRR18059388	JANUARY	City A	CHICKEN	CB-LEGS	NONE	2022-01-10	PLASTIC FILM	NC	2022
RM2	https://www.ncbi.nlm.nih.gov/sra/?term=SRR18059387	SRR18059387	JANUARY	City A	GROUND TURKEY	GT-GROUND	NO ANTIBIOTICS EVER	2022-01-10	MAP (MODIFIED ATMOS PACK)	NC	2022
RM3	https://www.ncbi.nlm.nih.gov/sra/?term=SRR18059393	SRR18059393	JANUARY	City A	CHICKEN	CB-WINGS	ORGANIC	2022-01-24	MAP (MODIFIED ATMOS PACK)	NC	2022
RM4	https://www.ncbi.nlm.nih.gov/sra/?term=SRR18059392	SRR18059392	JANUARY	City B	CHICKEN	CB-MIXED PARTS	ORGANIC	2022-01-24	MAP (MODIFIED ATMOS PACK)	NC	2022
RM5	https://www.ncbi.nlm.nih.gov/sra/?term=SRR18059391	SRR18059391	JANUARY	City C	CHICKEN	CB-BREASTS	NONE	2022-01-24	MAP (MODIFIED ATMOS PACK)	NC	2022
RM6	https://www.ncbi.nlm.nih.gov/sra/?term=SRR18059386	SRR18059386	JANUARY	City B	GROUND TURKEY	GT-GROUND	NO ANTIBIOTICS EVER	2022-01-24	MAP (MODIFIED ATMOS PACK)	NC	2022
RM7	https://trace.ncbi.nlm.nih.gov/Traces/?view=run_browser&acc=SRR19429170&display=metadata	SRR19429170	JANUARY	City B	GROUND TURKEY	GT-GROUND	NONE	2022-01-24	PAPER	NC	2022
RM8	https://www.ncbi.nlm.nih.gov/sra/?term=SRR18059385	SRR18059385	JANUARY	City B	GROUND TURKEY	GT-GROUND	NONE	2022-01-24	MAP (MODIFIED ATMOS PACK)	NC	2022
RM9	https://www.ncbi.nlm.nih.gov/sra/?term=SRR18059384	SRR18059384	JANUARY	City B	GROUND TURKEY	GT-GROUND	NO ANTIBIOTICS EVER	2022-01-24	MAP (MODIFIED ATMOS PACK)	NC	2022
RM10	https://www.ncbi.nlm.nih.gov/sra/?term=SRR18059383	SRR18059383	JANUARY	City B	GROUND TURKEY	GT-GROUND	NONE	2022-01-24	MAP (MODIFIED ATMOS PACK)	NC	2022
RM11	https://www.ncbi.nlm.nih.gov/sra/?term=SRR18059394	SRR18059394	JANUARY	City B	GROUND TURKEY	GT-BREASTS	NONE	2022-01-24	MAP (MODIFIED ATMOS PACK)	NC	2022
RM12	https://www.ncbi.nlm.nih.gov/sra/?term=SRR19429173	SRR19429173	FEBRUARY	City D	CHICKEN	CB-BREASTS	NONE	2022-02-07	PAPER	NC	2022
RM13	https://www.ncbi.nlm.nih.gov/sra/?term=SRR19429172	SRR19429172	FEBRUARY	City D	GROUND TURKEY	GT-PATTIES	NONE	2022-02-07	MAP (MODIFIED ATMOS PACK)	NC	2022
RM14	https://www.ncbi.nlm.nih.gov/sra/?term=SRR19688147	SRR19688147	FEBRUARY	City D	GROUND TURKEY	GT-GROUND	NONE	2022-02-07	MAP (MODIFIED ATMOS PACK)	NC	2022
RM15	https://www.ncbi.nlm.nih.gov/sra/?term=SRR19429163	SRR19429163	FEBRUARY	City D	GROUND TURKEY	GT-GROUND	NONE	2022-02-07	MAP (MODIFIED ATMOS PACK)	NC	2022
RM16	https://www.ncbi.nlm.nih.gov/sra/?term=SRR19451030	SRR19451030	FEBRUARY	City D	GROUND TURKEY	GT-GROUND	NONE	2022-02-07	MAP (MODIFIED ATMOS PACK)	NC	2022
RM17	https://www.ncbi.nlm.nih.gov/sra/?term=SRR19429162	SRR19429162	FEBRUARY	City D	GROUND TURKEY	GT-GROUND	NONE	2022-02-07	MAP (MODIFIED ATMOS PACK)	NC	2022
RM18	https://www.ncbi.nlm.nih.gov/sra/SRR21049985	SRR21049985	FEBRUARY	City D	GROUND TURKEY	GT-GROUND	NONE	2022-02-07	PAPER	NC	2022
RM19	https://www.ncbi.nlm.nih.gov/sra/SRR19429161	SRR19429161	FEBRUARY	City D	GROUND TURKEY	GT-BREASTS	NONE	2022-02-07	MAP (MODIFIED ATMOS PACK)	NC	2022
RM20	https://www.ncbi.nlm.nih.gov/sra/SRR19429160	SRR19429160	FEBRUARY	City D	GROUND TURKEY	GT-GROUND	NONE	2022-02-07	MAP (MODIFIED ATMOS PACK)	NC	2022
RM21	https://www.ncbi.nlm.nih.gov/sra/?term=SRR19429159	SRR19429159	FEBRUARY	City D	PORK	PC-GROUND	NONE	2022-02-07	PLASTIC FILM	NC	2022
RM22	https://www.ncbi.nlm.nih.gov/sra/?term=SRR19429158	SRR19429158	FEBRUARY	City D	PORK	PC-GROUND	NONE	2022-02-07	MAP (MODIFIED ATMOS PACK)	NC	2022
RM23	https://www.ncbi.nlm.nih.gov/sra/?term=SRR19429157	SRR19429157	FEBRUARY	City D	PORK	PC-GROUND	NONE	2022-02-07	PLASTIC FILM	NC	2022
RM24	https://www.ncbi.nlm.nih.gov/sra/?term=22NC03CB04-EC/SRR19688144	SRR19688144	MARCH	City C	CHICKEN	CB-BREASTS	NONE	2022-03-07	MAP (MODIFIED ATMOS PACK)	NC	2022
RM25	https://www.ncbi.nlm.nih.gov/sra/SRR19429171	SRR19429171	MARCH	City C	CHICKEN	CB-WINGS	ORGANIC+NO ANTIBIOTICS EVER	2022-03-07	VACUUM PACK	NC	2022
RM26	https://www.ncbi.nlm.nih.gov/sra/?term=22NC03GT01-EC/SRR19688143	SRR19688143	MARCH	City C	GROUND TURKEY	GT-GROUND	ORGANIC	2022-03-07	MAP (MODIFIED ATMOS PACK)	NC	2022
RM27	https://www.ncbi.nlm.nih.gov/sra/SRR19429169	SRR19429169	MARCH	City C	GROUND TURKEY	GT-BREASTS	ORGANIC	2022-03-07	MAP (MODIFIED ATMOS PACK)	NC	2022
RM28	https://www.ncbi.nlm.nih.gov/sra/SRR19429168	SRR19429168	MARCH	City C	GROUND TURKEY	GT-GROUND	ORGANIC	2022-03-07	MAP (MODIFIED ATMOS PACK)	NC	2022
RM29	https://www.ncbi.nlm.nih.gov/sra/SRR19429167	SRR19429167	MARCH	City C	GROUND TURKEY	GT-GROUND	NO ANTIBIOTICS EVER	2022-03-07	MAP (MODIFIED ATMOS PACK)	NC	2022
RM30	https://www.ncbi.nlm.nih.gov/sra/SRR19429166	SRR19429166	MARCH	City C	GROUND TURKEY	GT-GROUND	ORGANIC+NO ANTIBIOTICS EVER	2022-03-07	MAP (MODIFIED ATMOS PACK)	NC	2022
RM31	https://www.ncbi.nlm.nih.gov/sra/?term=SRR19688145	SRR19688145	MARCH	City C	GROUND TURKEY	GT-GROUND	NONE	2022-03-07	MAP (MODIFIED ATMOS PACK)	NC	2022
RM32	https://www.ncbi.nlm.nih.gov/sra/?term=SRR19429165	SRR19429165	MARCH	City C	GROUND TURKEY	GT-GROUND	NONE	2022-03-07	MAP (MODIFIED ATMOS PACK)	NC	2022
RM33	https://www.ncbi.nlm.nih.gov/sra/?term=SRR19429164	SRR19429164	MARCH	City C	PORK	PC-GROUND	NO ANTIBIOTICS EVER	2022-03-07	VACUUM PACK	NC	2022
RM34	https://www.ncbi.nlm.nih.gov/sra/?term=SRR19688158	SRR19688158	APRIL	City E	GROUND TURKEY	GT-GROUND	NONE	2022-04-11	MAP (MODIFIED ATMOS PACK)	NC	2022
RM35	https://www.ncbi.nlm.nih.gov/sra/SRR21049984	SRR21049984	APRIL	City E	CHICKEN	CB-BREASTS	NONE	2022-04-25	MAP (MODIFIED ATMOS PACK)	NC	2022
RM36	https://www.ncbi.nlm.nih.gov/sra/SRR21049983	SRR21049983	APRIL	City E	CHICKEN	CB-THIGHS	NONE	2022-04-25	PLASTIC FILM	NC	2022
RM37	https://www.ncbi.nlm.nih.gov/sra/SRR19688157	SRR19688157	APRIL	City E	GROUND TURKEY	GT-BREASTS	NO ANTIBIOTICS EVER	2022-04-25	MAP (MODIFIED ATMOS PACK)	NC	2022
RM38	https://www.ncbi.nlm.nih.gov/sra/SRR19688146	SRR19688146	APRIL	City E	GROUND TURKEY	GT-GROUND	NONE	2022-04-25	MAP (MODIFIED ATMOS PACK)	NC	2022
RM39	https://www.ncbi.nlm.nih.gov/sra/SRR19688142	SRR19688142	APRIL	City E	GROUND TURKEY	GT-GROUND	NONE	2022-04-25	MAP (MODIFIED ATMOS PACK)	NC	2022
RM40	https://www.ncbi.nlm.nih.gov/sra/SRR19688141	SRR19688141	APRIL	City E	GROUND TURKEY	GT-GROUND	ORGANIC+NO ANTIBIOTICS EVER	2022-04-25	MAP (MODIFIED ATMOS PACK)	NC	2022
RM41	https://www.ncbi.nlm.nih.gov/sra/SRR19688140	SRR19688140	APRIL	City E	GROUND TURKEY	GT-GROUND	NONE	2022-04-25	PAPER	NC	2022
RM42	https://www.ncbi.nlm.nih.gov/sra/SRR19688139	SRR19688139	APRIL	City E	PORK	PC-GROUND	NONE	2022-04-25	PAPER	NC	2022
RM43	https://www.ncbi.nlm.nih.gov/sra/SRR19688138	SRR19688138	APRIL	City E	PORK	PC-GROUND	NONE	2022-04-25	MAP (MODIFIED ATMOS PACK)	NC	2022
RM44	https://www.ncbi.nlm.nih.gov/sra/SRR19688137	SRR19688137	MAY	City B	CHICKEN	CB-THIGHS	NO ANTIBIOTICS EVER	2022-05-09	MAP (MODIFIED ATMOS PACK)	NC	2022
RM45	https://www.ncbi.nlm.nih.gov/sra/SRR19688136	SRR19688136	MAY	City B	CHICKEN	CB-BREASTS	ORGANIC+NO ANTIBIOTICS EVER	2022-05-09	VACUUM PACK	NC	2022
RM46	https://www.ncbi.nlm.nih.gov/sra/?SRR19688156	SRR19688156	MAY	City B	CHICKEN	CB-BREASTS	NONE	2022-05-09	PLASTIC FILM	NC	2022
RM47	https://www.ncbi.nlm.nih.gov/sra/SRR21049982	SRR21049982	MAY	City C	GROUND TURKEY	GT-PATTIES	NO ANTIBIOTICS EVER	2022-05-09	MAP (MODIFIED ATMOS PACK)	NC	2022
RM48	https://www.ncbi.nlm.nih.gov/sra/SRR21049981	SRR21049981	MAY	City B	GROUND TURKEY	GT-GROUND	NO ANTIBIOTICS EVER	2022-05-09	MAP (MODIFIED ATMOS PACK)	NC	2022
RM49	https://www.ncbi.nlm.nih.gov/sra/SRR19688155	SRR19688155	MAY	City B	GROUND TURKEY	GT-GROUND	NONE	2022-05-09	MAP (MODIFIED ATMOS PACK)	NC	2022
RM50	https://www.ncbi.nlm.nih.gov/sra/?term=SRR19688154	SRR19688154	MAY	City B	GROUND TURKEY	GT-GROUND	NONE	2022-05-09	MAP (MODIFIED ATMOS PACK)	NC	2022
RM51	https://www.ncbi.nlm.nih.gov/sra/?term=SRR19688153	SRR19688153	MAY	City B	GROUND TURKEY	GT-GROUND	NONE	2022-05-09	PAPER	NC	2022
RM52	https://www.ncbi.nlm.nih.gov/sra/?term=SRR19688152	SRR19688152	MAY	City B	GROUND TURKEY	GT-GROUND	ORGANIC+NO ANTIBIOTICS EVER	2022-05-09	MAP (MODIFIED ATMOS PACK)	NC	2022
RM53	https://www.ncbi.nlm.nih.gov/sra/?term=SRR19688151	SRR19688151	MAY	City B	GROUND TURKEY	GT-GROUND	NONE	2022-05-09	MAP (MODIFIED ATMOS PACK)	NC	2022
RM54	https://www.ncbi.nlm.nih.gov/sra/?term=SRR19688150	SRR19688150	MAY	City B	GROUND TURKEY	GT-GROUND	NO ANTIBIOTICS EVER	2022-05-09	MAP (MODIFIED ATMOS PACK)	NC	2022
RM55	https://www.ncbi.nlm.nih.gov/sra/?term=SRR19688149	SRR19688149	MAY	City B	PORK	PC-BONEIN	NONE	2022-05-09	MAP (MODIFIED ATMOS PACK)	NC	2022
RM56	https://www.ncbi.nlm.nih.gov/sra/?term=SRR19688148	SRR19688148	MAY	City B	PORK	PC-GROUND	NO ANTIBIOTICS EVER	2022-05-09	VACUUM PACK	NC	2022
RM57	https://www.ncbi.nlm.nih.gov/sra/SRR21049992	SRR21049992	MAY	City B	PORK	PC-GROUND	ORGANIC+NO ANTIBIOTICS EVER	2022-05-09	VACUUM PACK	NC	2022
RM58	https://www.ncbi.nlm.nih.gov/sra/SRR21049991	SRR21049991	MAY	City B	PORK	PC-GROUND	NONE	2022-05-09	PLASTIC FILM	NC	2022
RM59	https://www.ncbi.nlm.nih.gov/sra/SRR21049980	SRR21049980	JUNE	City D	CHICKEN	CB-BREASTS	NO ANTIBIOTICS EVER	2022-06-06	MAP (MODIFIED ATMOS PACK)	NC	2022
RM60	https://www.ncbi.nlm.nih.gov/sra/SRR21049979	SRR21049979	JUNE	City D	CHICKEN	CB-WINGS	NONE	2022-06-06	PLASTIC FILM	NC	2022
RM61	https://www.ncbi.nlm.nih.gov/sra/SRR21049978	SRR21049978	JUNE	City D	CHICKEN	CB-LEGS	NO ANTIBIOTICS EVER	2022-06-06	PAPER	NC	2022
RM62	https://www.ncbi.nlm.nih.gov/sra/SRR21049990	SRR21049990	JUNE	City D	CHICKEN	CB-MIXED PARTS	ORGANIC	2022-06-06	VACUUM PACK	NC	2022
RM63	https://www.ncbi.nlm.nih.gov/sra/SRR21049989	SRR21049989	JUNE	City D	GROUND TURKEY	GT-GROUND	NO ANTIBIOTICS EVER	2022-06-06	MAP (MODIFIED ATMOS PACK)	NC	2022
RM64	https://www.ncbi.nlm.nih.gov/sra/SRR21049988	SRR21049988	JUNE	City D	GROUND TURKEY	GT-GROUND	NONE	2022-06-06	MAP (MODIFIED ATMOS PACK)	NC	2022
RM65	https://www.ncbi.nlm.nih.gov/sra/SRR21049987	SRR21049987	JUNE	City D	GROUND TURKEY	GT-GROUND	NONE	2022-06-06	MAP (MODIFIED ATMOS PACK)	NC	2022
RM66	https://www.ncbi.nlm.nih.gov/sra/SRR21049986	SRR21049986	JUNE	City D	GROUND TURKEY	GT-GROUND	NONE	2022-06-06	PAPER	NC	2022
RM67	https://www.ncbi.nlm.nih.gov/sra/?term=SRR21753580	SRR21753580	JUNE	City D	GROUND TURKEY	GT-GROUND	NONE	2022-06-06	MAP (MODIFIED ATMOS PACK)	NC	2022
RM68	https://www.ncbi.nlm.nih.gov/sra/?term=SRR21753579	SRR21753579	JUNE	City D	GROUND TURKEY	GT-GROUND	NONE	2022-06-06	MAP (MODIFIED ATMOS PACK)	NC	2022
RM69	https://www.ncbi.nlm.nih.gov/sra/?term=SRR21753572	SRR21753572	JUNE	City D	PORK	PC-GROUND	NONE	2022-06-06	PLASTIC FILM	NC	2022
RM70	https://www.ncbi.nlm.nih.gov/sra/?term=SRR21753571	SRR21753571	JUNE	City D	PORK	PC-GROUND	NONE	2022-06-06	VACUUM PACK	NC	2022
RM71	https://www.ncbi.nlm.nih.gov/sra/?term=SRR21753568	SRR21753568	JULY	City C	GROUND TURKEY	GT-GROUND	NO ANTIBIOTICS EVER	2022-07-11	MAP (MODIFIED ATMOS PACK)	NC	2022
RM72	https://www.ncbi.nlm.nih.gov/sra/?term=SRR21753570	SRR21753570	JULY	City C	CHICKEN	CB-BREASTS	NONE	2022-07-25	PLASTIC FILM	NC	2022
RM73	https://www.ncbi.nlm.nih.gov/sra/?term=SRR21753569	SRR21753569	JULY	City C	CHICKEN	CB-BREASTS	NONE	2022-07-25	MAP (MODIFIED ATMOS PACK)	NC	2022
RM74	https://www.ncbi.nlm.nih.gov/sra/?term=SRR21753567	SRR21753567	JULY	City C	GROUND TURKEY	GT-GROUND	NONE	2022-07-25	MAP (MODIFIED ATMOS PACK)	NC	2022
RM75	https://www.ncbi.nlm.nih.gov/sra/?term=SRR21753566	SRR21753566	JULY	City C	GROUND TURKEY	GT-GROUND	NONE	2022-07-25	MAP (MODIFIED ATMOS PACK)	NC	2022
RM76	https://www.ncbi.nlm.nih.gov/sra/?term=SRR21753565	SRR21753565	AUGUST	City E	CHICKEN	CB-THIGHS	NONE	2022-08-08	MAP (MODIFIED ATMOS PACK)	NC	2022
RM77	https://www.ncbi.nlm.nih.gov/sra/?term=SRR21753578	SRR21753578	AUGUST	City E	CHICKEN	CB-THIGHS	NONE	2022-08-08	MAP (MODIFIED ATMOS PACK)	NC	2022
RM78	https://www.ncbi.nlm.nih.gov/sra/?term=SRR21753577	SRR21753577	AUGUST	City E	GROUND TURKEY	GT-GROUND	NONE	2022-08-08	MAP (MODIFIED ATMOS PACK)	NC	2022
RM79	https://www.ncbi.nlm.nih.gov/sra/?term=SRR21753576	SRR21753576	AUGUST	City E	GROUND TURKEY	GT-GROUND	ORGANIC+NO ANTIBIOTICS EVER	2022-08-08	MAP (MODIFIED ATMOS PACK)	NC	2022
RM80	https://www.ncbi.nlm.nih.gov/sra/?term=SRR21753575	SRR21753575	AUGUST	City E	GROUND TURKEY	GT-BREASTS		2022-08-08	MAP (MODIFIED ATMOS PACK)	NC	2022
RM81	https://www.ncbi.nlm.nih.gov/sra/?term=SRR21753574	SRR21753574	SEPTEMBER	City B	GROUND TURKEY	GT-GROUND	NONE	2022-09-12	PAPER	NC	2022
RM82	https://www.ncbi.nlm.nih.gov/sra/?term=SRR21753573	SRR21753573	SEPTEMBER	City B	GROUND TURKEY	GT-GROUND	NONE	2022-09-12	MAP (MODIFIED ATMOS PACK)	NC	2022
RM83	https://www.ncbi.nlm.nih.gov/sra/SRX18399234[accn]	SRR22430169	APRIL	City E	GROUND TURKEY	GT-GROUND	NO ANTIBIOTICS EVER	2022-04-25	MAP (MODIFIED ATMOS PACK)	NC	2022
RM84	https://www.ncbi.nlm.nih.gov/sra/SRX19264560[accn]	SRR23322072	JULY	City C	GROUND TURKEY	GT-GROUND	NONE	2022-07-25	MAP (MODIFIED ATMOS PACK)	NC	2022
RM85	https://www.ncbi.nlm.nih.gov/sra/SRX18399235[accn]	SRR22430168	AUGUST	City E	GROUND TURKEY	GT-GROUND	NONE	2022-08-08	MAP (MODIFIED ATMOS PACK)	NC	2022
RM86	https://www.ncbi.nlm.nih.gov/sra/SRX18399236[accn]	SRR22430167	AUGUST	City E	GROUND TURKEY	GT-GROUND	NONE	2022-08-08	MAP (MODIFIED ATMOS PACK)	NC	2022
RM87	https://www.ncbi.nlm.nih.gov/sra/SRX18399237[accn]	SRR22430166	AUGUST	City E	GROUND TURKEY	GT-BREASTS	ORGANIC+NO ANTIBIOTICS EVER	2022-08-08	MAP (MODIFIED ATMOS PACK)	NC	2022
RM88	https://www.ncbi.nlm.nih.gov/sra/SRX18399240[accn]	SRR22430163	SEPTEMBER	City B	CHICKEN	CB-THIGHS	NONE	2022-09-12	MAP (MODIFIED ATMOS PACK)	NC	2022
RM89	https://www.ncbi.nlm.nih.gov/sra/SRX18399222[accn]	SRR22430181	SEPTEMBER	City B	CHICKEN	CB-BREASTS	ORGANIC+NO ANTIBIOTICS EVER	2022-09-12	VACUUM PACK	NC	2022
RM90	https://www.ncbi.nlm.nih.gov/sra/SRX18399238[accn]	SRR22430165	SEPTEMBER	City B	GROUND TURKEY	GT-GROUND	NONE	2022-09-12	MAP (MODIFIED ATMOS PACK)	NC	2022
RM91	https://www.ncbi.nlm.nih.gov/sra/?term=22NC09GT04-EC	SRR22807013	SEPTEMBER	City B	GROUND TURKEY	GT-BREASTS	ORGANIC+NO ANTIBIOTICS EVER	2022-09-12	MAP (MODIFIED ATMOS PACK)	NC	2022
RM92	https://www.ncbi.nlm.nih.gov/sra/SRX18399239[accn]	SRR22430164	SEPTEMBER	City B	GROUND TURKEY	GT-BREASTS	NONE	2022-09-12	MAP (MODIFIED ATMOS PACK)	NC	2022
RM93	https://www.ncbi.nlm.nih.gov/sra/SRX19264562[accn]	SRR23322070	SEPTEMBER	City B	GROUND TURKEY	GT-GROUND	NONE	2022-09-12	MAP (MODIFIED ATMOS PACK)	NC	2022
RM94	https://www.ncbi.nlm.nih.gov/sra/SRX19264563[accn]	SRR23322069	SEPTEMBER	City B	GROUND TURKEY	GT-GROUND	NONE	2022-09-12	MAP (MODIFIED ATMOS PACK)	NC	2022
RM95	https://www.ncbi.nlm.nih.gov/sra/?term=SRR22430183	SRR22430183	SEPTEMBER	City B	PORK	PC-GROUND	NO ANTIBIOTICS EVER	2022-09-12	VACUUM PACK	NC	2022
RM96	https://www.ncbi.nlm.nih.gov/sra/SRX18399221[accn]	SRR22430182	SEPTEMBER	City B	PORK	PC-GROUND	NONE	2022-09-12	VACUUM PACK	NC	2022
RM97	https://www.ncbi.nlm.nih.gov/sra/SRX18399232[accn]	SRR22430171	SEPTEMBER	City B	PORK	PC-GROUND	NO ANTIBIOTICS EVER	2022-09-12	VACUUM PACK	NC	2022
RM98	https://www.ncbi.nlm.nih.gov/sra/SRX18399230[accn]	SRR22430173	OCTOBER	City D	GROUND TURKEY	GT-GROUND	NONE	2022-10-10	MAP (MODIFIED ATMOS PACK)	NC	2022
RM99	https://www.ncbi.nlm.nih.gov/sra/?term=SRR22430180	SRR22430180	OCTOBER	City D	CHICKEN	CB-BREASTS	NO ANTIBIOTICS EVER	2022-10-24	PAPER	NC	2022
RM100	https://www.ncbi.nlm.nih.gov/sra/SRX18399226[accn]	SRR22430177	OCTOBER	City D	GROUND TURKEY	GT-GROUND	NONE	2022-10-24	OTHER	NC	2022
RM101	https://www.ncbi.nlm.nih.gov/sra/SRX19264564[accn]	SRR23322068	OCTOBER	City D	GROUND TURKEY	GT-GROUND	NONE	2022-10-24	MAP (MODIFIED ATMOS PACK)	NC	2022
RM102	https://www.ncbi.nlm.nih.gov/sra/SRX18399227[accn]	SRR22430176	OCTOBER	City D	GROUND TURKEY	GT-GROUND	NONE	2022-10-24	OTHER	NC	2022
RM103	https://www.ncbi.nlm.nih.gov/sra/SRX18399228[accn]	SRR22430175	OCTOBER	City D	GROUND TURKEY	GT-BREASTS	NONE	2022-10-24	MAP (MODIFIED ATMOS PACK)	NC	2022
RM104	https://www.ncbi.nlm.nih.gov/sra/SRX18399229[accn]	SRR22430174	OCTOBER	City D	GROUND TURKEY	GT-GROUND	ORGANIC+NO ANTIBIOTICS EVER	2022-10-24	MAP (MODIFIED ATMOS PACK)	NC	2022
RM105	https://www.ncbi.nlm.nih.gov/sra/SRX18399224[accn]	SRR22430179	OCTOBER	City D	PORK	PC-BONEIN	NONE	2022-10-24	MAP (MODIFIED ATMOS PACK)	NC	2022
RM106	https://www.ncbi.nlm.nih.gov/sra/SRX18399225[accn]	SRR22430178	OCTOBER	City D	PORK	PC-GROUND	NONE	2022-10-24	PLASTIC FILM	NC	2022
RM107	https://www.ncbi.nlm.nih.gov/sra/SRX18399231[accn]	SRR22430172	NOVEMBER	City C	CHICKEN	CB-BREASTS	NONE	2022-11-07	MAP (MODIFIED ATMOS PACK)	NC	2022
RM108	https://www.ncbi.nlm.nih.gov/sra/SRX18399233[accn]	SRR22430170	NOVEMBER	City C	CHICKEN	CB-BREASTS	ORGANIC+NO ANTIBIOTICS EVER	2022-11-07	VACUUM PACK	NC	2022
RM109	https://www.ncbi.nlm.nih.gov/sra/SRX19264565[accn]	SRR23322067	NOVEMBER	City C	CHICKEN	CB-BREASTS	NO ANTIBIOTICS EVER	2022-11-07	MAP (MODIFIED ATMOS PACK)	NC	2022
RM110	https://www.ncbi.nlm.nih.gov/sra/SRX19264567[accn]	SRR23322065	NOVEMBER	City C	GROUND TURKEY	GT-GROUND	ORGANIC+NO ANTIBIOTICS EVER	2022-11-07	MAP (MODIFIED ATMOS PACK)	NC	2022
RM111	https://www.ncbi.nlm.nih.gov/sra/SRX19486506[accn]	SRR23601519	NOVEMBER	City C	GROUND TURKEY	GT-GROUND	NONE	2022-11-07	MAP (MODIFIED ATMOS PACK)	NC	2022
RM112	https://www.ncbi.nlm.nih.gov/sra/SRX19486507[accn]	SRR23601518	NOVEMBER	City C	GROUND TURKEY	GT-GROUND	NONE	2022-11-07	MAP (MODIFIED ATMOS PACK)	NC	2022
RM113	https://www.ncbi.nlm.nih.gov/sra/SRX19486515[accn]	SRR23601510	NOVEMBER	City C	GROUND TURKEY	GT-GROUND	NONE	2022-11-07	MAP (MODIFIED ATMOS PACK)	NC	2022
RM114	https://www.ncbi.nlm.nih.gov/sra/SRX19264555[accn]	SRR23322077	NOVEMBER	City C	GROUND TURKEY	GT-GROUND	NONE	2022-11-07	MAP (MODIFIED ATMOS PACK)	NC	2022
RM115	https://www.ncbi.nlm.nih.gov/sra/SRX19264566[accn]	SRR23322066	NOVEMBER	City C	PORK	PC-BONEIN	NONE	2022-11-07	MAP (MODIFIED ATMOS PACK)	NC	2022
RM116	https://www.ncbi.nlm.nih.gov/sra/SRX19264553[accn]	SRR23322079	DECEMBER	City E	CHICKEN	CB-BREASTS	NONE	2022-12-05	MAP (MODIFIED ATMOS PACK)	NC	2022
RM117	https://www.ncbi.nlm.nih.gov/sra/SRX19486516[accn]	SRR23601509	DECEMBER	City E	GROUND TURKEY	GT-BREASTS	NONE	2022-12-05	MAP (MODIFIED ATMOS PACK)	NC	2022
RM118	Giblets Sequenced By FDA	22NC01CHG01	JANUARY	City B	CHICKEN GIZZARD	CHG-1: THERE IS ONLY ONE TYPE OF GIBLETS IN THE PACKAGE	NONE	2022-01-10	FRESH	NC	2022
RM119	Giblets Sequenced By FDA	22NC01CL01	JANUARY	City B	CHICKEN LIVER	CL-1: THERE IS ONLY ONE TYPE OF GIBLETS IN THE PACKAGE	NONE	2022-01-24	FRESH	NC	2022
RM120	Giblets Sequenced By FDA	22NC02CL01	FEBRUARY	City D	CHICKEN LIVER	CL-1: THERE IS ONLY ONE TYPE OF GIBLETS IN THE PACKAGE	NO ANTIBIOTICS EVER	2022-02-07	FRESH	NC	2022
RM121	Giblets Sequenced By FDA	22NC02CHG01	FEBRUARY	City D	CHICKEN HEART	CHG-1: THERE IS ONLY ONE TYPE OF GIBLETS IN THE PACKAGE	NONE	2022-02-07	FRESH	NC	2022
RM122	Giblets Sequenced By FDA	22NC03CL01	MARCH	City C	CHICKEN LIVER	CL-1: THERE IS ONLY ONE TYPE OF GIBLETS IN THE PACKAGE	NONE	2022-03-07	FRESH	NC	2022
RM123	Giblets Sequenced By FDA	22NC04CHG01	APRIL	City E	CHICKEN GIZZARD	CHG-1: THERE IS ONLY ONE TYPE OF GIBLETS IN THE PACKAGE	NO ANTIBIOTICS EVER	2022-04-11	FRESH	NC	2022
RM124	Giblets Sequenced By FDA	22NC04CL01	APRIL	City E	CHICKEN LIVER	CL-1: THERE IS ONLY ONE TYPE OF GIBLETS IN THE PACKAGE	NONE	2022-04-25	FRESH	NC	2022
RM125	Giblets Sequenced By FDA	22NC05CL01	MAY	City B	CHICKEN LIVER	CL-1: THERE IS ONLY ONE TYPE OF GIBLETS IN THE PACKAGE	ORGANIC+NO ANTIBIOTICS EVER	2022-05-09	FRESH	NC	2022
RM126	Giblets Sequenced By FDA	22NC05CHG01	MAY	City B	CHICKEN GIZZARD	CHG-1: THERE IS ONLY ONE TYPE OF GIBLETS IN THE PACKAGE	NONE	2022-05-09	FRESH	NC	2022
RM127	Giblets Sequenced By FDA	22NC07CL01	JULY	City C	CHICKEN LIVER	CL-1: THERE IS ONLY ONE TYPE OF GIBLETS IN THE PACKAGE	NO ANTIBIOTICS EVER	2022-07-11	FRESH	NC	2022
RM128	Poor quality sequence	SRX19264561	JULY	City C	GROUND TURKEY	GT-GROUND	NONE	2022-07-25	MAP (MODIFIED ATMOS PACK)	NC	2022
RM129	Giblets Sequenced By FDA	22NC08CL01	AUGUST	City E	CHICKEN LIVER	CL-1: THERE IS ONLY ONE TYPE OF GIBLETS IN THE PACKAGE	NONE	2022-08-08	FROZEN	NC	2022
RM130	Giblets Sequenced By FDA	22NC09CHG01	SEPTEMBER	City B	CHICKEN HEART/GIZZARD	CHG-1: THERE IS ONLY ONE TYPE OF GIBLETS IN THE PACKAGE	NONE	2022-09-12	FRESH	NC	2022
RM131	Poor quality sequence	22NC10GT04	OCTOBER	City D	GROUND TURKEY	GT-GROUND	NONE	2022-10-24	MAP (MODIFIED ATMOS PACK)	NC	2022
RM132	Giblets Sequenced By FDA	22NC11CL01	NOVEMBER	City C	CHICKEN LIVER	CL-1: THERE IS ONLY ONE TYPE OF GIBLETS IN THE PACKAGE	NONE	2022-11-07	FRESH	NC	2022
RM133	Giblets Sequenced By FDA	22NC11CHG01	NOVEMBER	City C	CHICKEN HEART/GIZZARD	CHG-1: THERE IS ONLY ONE TYPE OF GIBLETS IN THE PACKAGE	NONE	2022-11-07	FRESH	NC	2022
RM134	Poor quality sequence	22NC11GT04	NOVEMBER	City C	GROUND TURKEY	GT-GROUND	NO ANTIBIOTICS EVER	2022-11-07	MAP (MODIFIED ATMOS PACK)	NC	2022
RM135	Poor quality sequence	22NC11GT05	NOVEMBER	City C	GROUND TURKEY	GT-BREASTS	ORGANIC+NO ANTIBIOTICS EVER	2022-11-07	MAP (MODIFIED ATMOS PACK)	NC	2022
RM136	Poor quality sequence	22NC11GT06	NOVEMBER	City C	GROUND TURKEY	GT-GROUND	NO ANTIBIOTICS EVER	2022-11-07	MAP (MODIFIED ATMOS PACK)	NC	2022
RM137	Poor quality sequence	SRX19264554	DECEMBER	City E	GROUND TURKEY	GT-GROUND	ORGANIC+NO ANTIBIOTICS EVER	2022-12-05	MAP (MODIFIED ATMOS PACK)	NC	2022
RM138	Poor quality sequence	22NC12PC07	DECEMBER	City E	PORK	PC-GROUND	NO ANTIBIOTICS EVER	2022-12-05	PLASTIC FILM	NC	2022

## Sheet: Resistance genes
ID	SRR	Col156	Col440I	Col(MG828)	ColpVC	IncB/O/K/Z	IncF(29)	IncFIA	IncFIA(HI1)	IncFIB(AP001918)	IncFIB(K)	IncFIC(FII)	IncFII	IncFII(pCoo)	IncFII(Prsb107)	IncFII(Pse11)	IncHI1A	IncHI1B(CIT)	IncHI2	IncHI2A	Incl1	IncX1	IncX4	IncY	p0111	MLST
RM1	SRR18059388	0	0	1	0	0	0	0	0	0	0	0	0	0	0	1	0	0	0	0	0	0	0	0	0	ST8609
RM2	SRR18059387	0	0	1	0	0	0	0	0	1	0	0	1	0	0	0	0	0	1	1	0	0	0	0	1	ST1167
RM3	SRR18059393	1	0	0	0	0	0	0	0	1	0	1	1	0	0	0	0	0	1	1	0	0	0	0	0	ST117
RM4	SRR18059392	1	0	1	1	1	0	0	0	1	0	0	1	0	0	0	0	0	0	0	0	0	0	0	0	ST1914
RM5	SRR18059391	1	0	0	0	1	0	0	0	1	0	0	1	0	0	0	0	0	0	0	0	0	0	0	0	ST770
RM6	SRR18059386	0	0	0	0	0	0	0	0	1	0	1	0	0	0	0	0	0	0	0	0	0	0	0	0	ST3580
RM7	SRR19429170	0	0	0	0	0	0	0	0	0	0	0	0	0	1	0	0	1	1	1	0	0	0	0	1	ST34
RM8	SRR18059385	0	0	0	0	0	0	0	0	1	0	0	0	0	1	0	0	1	0	0	1	0	0	0	1	ST847
RM9	SRR18059384	0	0	1	0	0	0	0	0	1	0	1	0	0	0	0	0	0	0	0	0	0	0	0	0	ST126
RM10	SRR18059383	0	0	0	0	0	1	0	0	1	0	0	1	0	0	0	0	0	0	0	0	0	0	1	0	ST23
RM11	SRR18059394	0	0	1	0	0	0	0	0	1	0	1	0	0	0	0	0	0	0	0	1	0	0	0	0	ST93
RM12	SRR19429173	1	0	0	0	1	0	0	0	1	0	0	1	0	0	0	0	0	0	0	0	0	0	0	0	ST770
RM13	SRR19429172	1	0	1	1	0	0	1	0	1	0	1	0	0	0	0	0	0	0	0	0	0	0	0	0	ST428
RM14	SRR19688147	0	0	0	0	0	0	0	0	1	0	1	0	0	1	0	0	0	0	0	0	1	0	0	0	ST297
RM15	SRR19429163	1	0	1	0	0	0	1	0	1	0	1	0	0	0	0	0	0	0	0	1	0	0	0	0	ST117
RM16	SRR19451030	0	0	0	0	0	0	0	0	1	0	1	0	0	1	0	0	0	0	0	0	1	0	0	0	ST297
RM17	SRR19429162	0	0	0	0	0	0	0	0	1	0	1	0	0	0	0	0	0	1	1	0	0	0	1	0	ST141
RM18	SRR21049985	0	0	1	0	0	0	0	1	0	0	0	1	0	0	0	1	0	0	0	0	0	0	0	0	ST5903
RM19	SRR19429161	0	0	0	0	0	0	0	0	1	0	0	0	0	1	0	0	0	0	0	0	0	0	0	0	ST11991
RM20	SRR19429160	0	0	1	0	0	0	0	1	0	0	0	0	0	0	0	1	0	0	0	0	0	1	0	0	ST155
RM21	SRR19429159	0	0	0	0	0	0	0	0	0	0	0	0	1	0	0	0	0	0	0	0	0	0	0	1	ST877
RM22	SRR19429158	1	0	1	0	0	0	0	0	0	0	0	1	0	0	0	0	0	0	0	0	0	0	0	0	ST10715
RM23	SRR19429157	0	0	0	0	0	0	0	0	0	1	0	1	0	0	0	0	0	0	0	0	0	0	0	0	ST409
RM24	SRR19688144	1	0	1	0	0	0	0	0	1	0	1	0	0	0	0	0	0	0	0	0	0	0	0	1	ST117
RM25	SRR19429171	0	1	0	0	0	0	0	0	1	0	0	1	0	0	0	0	0	0	0	0	0	0	0	0	ST5881
RM26	SRR19688143	0	0	0	0	0	0	0	0	0	0	0	0	0	1	0	0	1	1	1	0	0	0	0	1	ST601
RM27	SRR19429169	0	0	1	0	0	0	0	0	1	0	0	0	0	0	1	0	1	0	0	1	0	0	0	1	ST48
RM28	SRR19429168	1	1	1	0	0	0	0	0	1	0	0	0	0	1	0	0	0	1	1	0	1	1	0	1	ST86
RM29	SRR19429167	0	1	1	0	0	0	0	0	0	0	0	0	1	0	0	0	1	1	1	0	0	0	0	1	ST38
RM30	SRR19429166	0	0	1	0	0	0	0	0	0	0	0	0	0	0	1	0	0	0	0	1	0	1	0	1	ST13274
RM31	SRR19688145	1	1	1	0	0	0	0	0	1	0	1	0	0	0	0	0	0	0	0	1	0	0	0	0	ST23
RM32	SRR19429165	1	0	1	0	0	0	1	0	1	0	1	0	0	0	0	0	0	0	0	0	0	0	0	0	ST297
RM33	SRR19429164	0	0	0	0	0	1	0	0	1	0	0	0	0	0	0	0	0	0	0	1	0	0	0	0	ST442
RM34	SRR19688158	1	0	0	0	0	0	0	1	0	0	0	0	0	0	0	1	0	0	0	0	1	0	0	0	ST58
RM35	SRR21049984	1	0	1	1	1	0	0	0	0	0	0	0	0	0	0	0	0	0	0	0	0	0	0	1	ST354
RM36	SRR21049983	0	0	1	0	0	0	0	0	1	0	1	0	0	0	0	0	0	0	0	0	0	0	0	0	ST5897
RM37	SRR19688157	1	0	1	0	0	0	0	0	0	0	0	0	0	0	0	0	0	1	1	1	0	0	0	1	ST3672
RM38	SRR19688146	0	0	0	0	0	0	0	0	1	0	1	0	0	0	0	0	0	0	0	0	0	0	0	0	ST429
RM39	SRR19688142	0	0	0	0	0	0	0	0	1	0	1	0	0	1	0	0	0	1	1	0	0	0	0	0	ST297
RM40	SRR19688141	0	0	0	0	0	0	0	1	1	0	1	0	0	0	0	1	0	0	0	1	0	0	0	0	ST297
RM41	SRR19688140	0	0	0	0	0	0	0	1	1	0	1	0	0	0	0	1	0	0	0	1	0	0	0	0	ST297
RM42	SRR19688139	0	0	0	0	0	0	0	0	0	0	0	0	0	0	0	0	0	0	0	0	0	0	0	0	ST7233
RM43	SRR19688138	1	0	1	1	0	0	0	0	0	0	0	0	1	0	0	0	0	0	0	0	0	0	0	0	ST10
RM44	SRR19688137	0	0	0	0	0	1	0	0	0	0	0	0	0	0	0	0	0	0	0	0	0	0	0	1	ST189
RM45	SRR19688136	0	0	0	0	0	0	1	0	1	0	0	0	1	0	0	0	0	0	0	0	0	0	0	0	ST69
RM46	SRR19688156	0	0	1	0	0	0	0	0	1	0	1	0	0	0	0	0	0	0	0	0	0	0	0	0	ST117
RM47	SRR21049982	1	0	0	0	0	0	0	0	0	0	0	0	0	0	0	0	0	1	1	0	0	0	0	0	ST7616
RM48	SRR21049981	0	0	0	0	0	0	1	0	1	0	1	0	0	0	0	0	0	1	1	0	0	0	0	0	ST162
RM49	SRR19688155	0	0	1	0	0	0	0	0	1	0	0	0	0	0	1	0	0	0	0	1	0	0	0	1	ST43
RM50	SRR19688154	0	0	0	0	0	0	0	0	1	0	0	1	0	0	0	0	0	0	0	0	0	0	0	0	ST357
RM51	SRR19688153	0	0	0	0	0	0	0	0	0	0	0	0	0	0	0	0	0	0	0	1	0	0	0	1	ST5135
RM52	SRR19688152	0	0	0	0	0	0	0	0	1	0	0	0	0	0	1	0	0	0	0	0	0	0	0	0	ST602
RM53	SRR19688151	0	0	1	0	0	0	0	0	1	0	1	0	0	0	0	0	0	0	0	0	0	0	0	0	ST355
RM54	SRR19688150	0	0	1	0	0	0	0	1	0	0	0	0	1	0	0	1	0	0	0	1	0	1	0	0	ST206
RM55	SRR19688149	1	0	0	0	0	0	0	1	0	1	0	0	0	0	0	0	0	0	0	0	0	0	0	0	ST4774
RM56	SRR19688148	0	1	0	0	0	0	1	0	1	0	0	1	0	0	0	0	0	0	0	0	0	0	0	0	ST898
RM57	SRR21049992	0	1	1	0	0	0	0	0	1	0	1	0	0	0	0	0	0	0	0	0	0	0	0	1	ST10
RM58	SRR21049991	1	0	0	0	0	1	0	0	0	0	0	0	0	0	0	0	0	0	0	1	0	0	0	0	ST906
RM59	SRR21049980	0	0	0	0	0	0	0	0	1	0	1	0	0	0	0	0	0	0	0	0	0	0	0	0	ST117
RM60	SRR21049979	0	1	1	0	0	0	0	0	0	0	0	0	0	0	1	0	0	0	0	0	0	0	0	0	ST1771
RM61	SRR21049978	0	0	0	0	0	0	1	0	1	0	1	1	0	0	0	0	0	0	0	0	0	0	0	0	ST847
RM62	SRR21049990	0	0	0	0	0	0	0	0	1	0	0	0	0	1	0	0	0	0	0	0	1	0	0	0	ST746
RM63	SRR21049989	0	0	1	0	0	0	0	0	0	0	0	0	0	0	0	0	0	0	0	1	0	0	0	0	ST129
RM64	SRR21049988	1	0	0	0	0	0	0	0	1	0	0	1	0	0	0	0	0	0	0	0	0	0	0	0	ST117
RM65	SRR21049987	1	0	1	0	0	0	0	0	1	0	0	1	0	0	0	0	0	0	0	0	0	0	0	0	ST117
RM66	SRR21049986	0	0	1	0	0	0	0	0	0	0	0	0	0	0	0	0	0	1	1	0	0	1	0	0	ST1122
RM67	SRR21753580	0	0	0	0	0	0	0	0	1	0	0	1	0	0	0	0	0	0	0	0	0	0	0	0	ST154
RM68	SRR21753579	0	0	1	0	0	0	0	0	1	0	1	1	0	0	0	0	0	0	0	0	0	0	0	0	ST126
RM69	SRR21753572	0	0	0	0	0	0	0	0	0	0	0	0	0	0	0	0	0	0	0	0	0	0	0	0	ST1079
RM70	SRR21753571	0	0	0	0	0	0	0	0	0	0	0	0	0	0	0	0	0	0	0	0	0	0	0	0	ST1079
RM71	SRR21753568	0	0	0	0	0	0	0	0	1	0	0	0	0	1	0	0	0	1	1	1	0	0	0	0	ST11991
RM72	SRR21753570	0	0	0	1	0	0	1	0	1	0	0	1	0	0	1	0	0	0	0	0	0	0	0	0	ST602
RM73	SRR21753569	0	0	0	0	0	0	0	0	0	0	0	0	0	0	0	0	0	0	0	0	0	0	1	0	ST1079
RM74	SRR21753567	1	0	1	0	0	0	1	0	1	0	1	0	0	0	0	0	0	0	0	0	0	0	0	0	ST355
RM75	SRR21753566	1	0	0	0	0	0	1	0	1	0	0	1	0	0	0	0	0	0	0	0	0	1	0	0	ST949
RM76	SRR21753565	0	0	0	0	0	0	1	0	1	0	1	0	0	0	0	0	0	0	0	0	0	0	0	0	ST2171
RM77	SRR21753578	0	0	1	1	0	0	0	0	1	0	1	0	0	0	0	0	0	0	0	1	0	0	0	1	ST1081
RM78	SRR21753577	1	0	1	0	0	0	0	0	1	0	1	0	0	0	0	0	0	1	1	1	0	0	0	0	ST2253
RM79	SRR21753576	0	0	0	0	0	0	0	0	1	0	1	0	0	0	0	0	0	0	0	0	0	1	0	1	ST1850
RM80	SRR21753575	0	0	0	0	0	0	1	0	1	0	1	0	0	0	0	0	0	0	0	0	0	0	0	1	ST69
RM81	SRR21753574	0	0	1	0	0	0	0	1	1	0	0	0	0	0	1	1	0	0	0	0	0	0	0	0	ST6622
RM82	SRR21753573	1	0	1	0	0	0	1	0	1	0	1	0	0	0	0	0	0	0	0	1	0	0	1	0	ST58
RM83	SRR22430169	1	0	0	0	0	0	0	0	0	0	0	0	0	0	0	0	0	1	1	0	0	0	0	0	ST57
RM84	SRR23322072	1	1	1	0	0	0	0	0	1	0	1	1	0	0	0	0	0	0	0	1	0	0	0	0	ST58
RM85	SRR22430168	0	0	0	0	0	0	0	0	1	0	0	0	0	1	0	0	0	1	1	1	0	0	0	0	ST351
RM86	SRR22430167	1	0	0	0	0	0	0	1	0	0	0	0	1	0	0	0	0	0	0	0	0	0	1	0	ST13930
RM87	SRR22430166	0	1	0	0	0	0	0	0	0	0	0	0	0	0	0	0	0	1	1	0	0	0	0	0	ST4038
RM88	SRR22430163	1	0	1	1	1	0	0	0	0	0	0	0	0	0	0	0	0	0	0	1	0	0	0	1	ST38
RM89	SRR22430181	0	0	0	0	0	0	0	0	0	0	0	0	1	0	0	0	0	0	0	0	0	0	0	0	ST1286
RM90	SRR22430165	0	0	1	0	0	1	0	1	1	0	0	0	0	0	1	1	0	0	0	0	0	0	0	0	ST1850
RM91	SRR22807013	1	0	1	0	0	0	0	0	0	0	0	0	0	0	0	0	0	0	0	1	0	0	0	0	ST1640
RM92	SRR22430164	1	0	0	0	0	0	0	0	1	0	1	0	0	0	0	0	0	0	0	0	0	0	0	0	ST117
RM93	SRR23322070	0	0	1	0	0	0	0	0	1	0	1	0	0	0	0	0	0	0	0	0	0	0	0	0	ST93
RM94	SRR23322069	0	0	1	0	0	0	0	0	1	0	1	0	0	0	0	0	0	0	0	0	0	0	0	1	ST126
RM95	SRR22430183	0	0	0	0	0	0	0	0	0	0	0	0	0	0	0	0	0	0	0	0	0	0	0	0	ST196
RM96	SRR22430182	0	1	0	0	0	0	0	0	0	0	0	0	0	0	0	0	0	0	0	0	1	0	0	0	ST399
RM97	SRR22430171	0	1	0	0	0	0	0	0	0	1	0	0	0	0	0	0	0	0	0	0	1	0	0	0	ST399
RM98	SRR22430173	1	0	1	1	0	0	1	1	1	1	0	0	0	0	1	0	0	0	0	1	0	1	0	1	ST1938
RM99	SRR22430180	1	0	1	0	0	0	0	0	1	0	0	1	0	0	0	0	0	0	0	0	1	0	0	1	ST117
RM100	SRR22430177	0	0	1	0	0	0	0	0	0	0	0	1	0	0	0	0	0	0	0	0	0	0	0	0	ST219
RM101	SRR23322068	0	0	0	0	0	0	0	1	0	0	0	1	0	0	0	1	0	0	0	1	0	0	0	0	ST181
RM102	SRR22430176	1	1	0	0	0	0	0	0	1	0	1	0	1	0	0	0	0	0	0	0	0	0	0	0	ST12733
RM103	SRR22430175	1	1	1	0	0	0	0	0	1	0	1	1	0	0	0	0	0	0	0	1	0	0	0	0	ST117
RM104	SRR22430174	0	0	0	0	0	0	0	0	1	0	1	0	0	0	0	0	0	0	0	0	0	0	1	0	ST2556
RM105	SRR22430179	1	0	0	0	0	0	0	1	0	1	0	0	0	0	0	0	0	0	0	0	0	0	0	0	ST4774
RM106	SRR22430178	0	1	0	0	0	0	0	0	0	0	0	0	0	0	0	0	0	0	0	0	0	0	0	0	ST5295
RM107	SRR22430172	0	1	1	0	0	0	0	0	1	0	0	0	0	0	0	0	0	0	0	0	0	0	0	0	ST3190
RM108	SRR22430170	1	0	0	0	0	0	0	0	0	0	0	0	0	0	0	0	0	0	0	1	0	0	0	1	ST10
RM109	SRR23322067	0	0	1	0	0	0	1	0	0	0	1	0	0	0	0	0	0	0	0	1	1	0	0	0	ST2973
RM110	SRR23322065	0	0	0	0	0	0	0	0	1	0	1	0	0	0	0	0	0	0	0	0	0	0	0	0	ST429
RM111	SRR23601519	0	1	1	0	0	0	0	0	1	0	1	0	0	0	0	0	0	0	0	0	0	0	0	0	ST73
RM112	SRR23601518	0	0	1	0	0	0	0	0	0	0	0	1	0	0	0	0	0	0	0	0	0	0	0	0	ST58
RM113	SRR23601510	1	0	0	0	0	0	0	0	1	0	1	0	0	0	0	0	0	0	0	1	0	0	0	1	ST13370
RM114	SRR23322077	0	0	0	0	0	0	0	0	0	0	0	0	0	0	0	0	0	1	1	1	0	0	0	1	ST14287
RM115	SRR23322066	0	0	0	0	0	0	0	0	0	0	0	0	0	0	0	0	0	0	0	0	0	0	0	0	ST1112
RM116	SRR23322079	0	0	0	0	0	0	0	0	1	0	1	0	0	0	0	0	0	0	0	0	0	0	0	0	ST648
RM117	SRR23601509	0	1	0	0	0	0	0	0	1	0	0	0	0	0	1	0	0	0	0	1	0	0	0	0	ST8371

## Sheet: Plasmids
Mabel ID	SRR	Col156	Col440I	Col(MG828)	ColpVC	IncB/O/K/Z	IncF(29)	IncFIA	IncFIA(HI1)	IncFIB(AP001918)	IncFIB(K)	IncFIC(FII)	IncFII	IncFII(pCoo)	IncFII(Prsb107)	IncFII(Pse11)	IncHI1A	IncHI1B(CIT)	IncHI2	IncHI2A	Incl1	IncX1	IncX4	IncY	p0111	pMLST	MLST
RM27	SRR19429169	0	0	1	0	0	0	0	0	1	0	0	0	0	0	1	0	1	0	0	1	0	0	0	1	F-:A-:B54	ST48
RM107	SRR22430172	0	1	1	0	0	0	0	0	1	0	0	0	0	0	0	0	0	0	0	0	0	0	0	0	F-:A-:B77	ST3190
RM20	SRR19429160	0	0	1	0	0	0	0	1	0	0	0	0	0	0	0	1	0	0	0	0	0	1	0	0	F-:A8:B-	ST155
RM34	SRR19688158	1	0	0	0	0	0	0	1	0	0	0	0	0	0	0	1	0	0	0	0	1	0	0	0	F-:A8:B-	ST58
RM81	SRR21753574	0	0	1	0	0	0	0	1	1	0	0	0	0	0	1	1	0	0	0	0	0	0	0	0	F-:A8:B20	ST6622
RM23	SRR19429157	0	0	0	0	0	0	0	0	0	1	0	1	0	0	0	0	0	0	0	0	0	0	0	0	F100:A-:B-	ST409
RM52	SRR19688152	0	0	0	0	0	0	0	0	1	0	0	0	0	0	1	0	0	0	0	0	0	0	0	0	F112:A-:B40	ST602
RM29	SRR19429167	0	1	1	0	0	0	0	0	0	0	0	0	1	0	0	0	1	1	1	0	0	0	0	1	F16:A-:B-	ST38
RM21	SRR19429159	0	0	0	0	0	0	0	0	0	0	0	0	1	0	0	0	0	0	0	0	0	0	0	1	F16:A-:B-	ST877
RM9	SRR18059384	0	0	1	0	0	0	0	0	1	0	1	0	0	0	0	0	0	0	0	0	0	0	0	0	F18:A-:B-	ST126
RM68	SRR21753579	0	0	1	0	0	0	0	0	1	0	1	1	0	0	0	0	0	0	0	0	0	0	0	0	F18:A-:B-	ST126
RM94	SRR23322069	0	0	1	0	0	0	0	0	1	0	1	0	0	0	0	0	0	0	0	0	0	0	0	1	F18:A-:B-	ST126
RM79	SRR21753576	0	0	0	0	0	0	0	0	1	0	1	0	0	0	0	0	0	0	0	0	0	1	0	1	F18:A-:B-	ST1850
RM78	SRR21753577	1	0	1	0	0	0	0	0	1	0	1	0	0	0	0	0	0	1	1	1	0	0	0	0	F18:A-:B-	ST2253
RM111	SRR23601519	0	1	1	0	0	0	0	0	1	0	1	0	0	0	0	0	0	0	0	0	0	0	0	0	F18:A-:B-	ST73
RM24	SRR19688144	1	0	1	0	0	0	0	0	1	0	1	0	0	0	0	0	0	0	0	0	0	0	0	1	F18:A-:B1	ST117
RM46	SRR19688156	0	0	1	0	0	0	0	0	1	0	1	0	0	0	0	0	0	0	0	0	0	0	0	0	F18:A-:B1	ST117
RM59	SRR21049980	0	0	0	0	0	0	0	0	1	0	1	0	0	0	0	0	0	0	0	0	0	0	0	0	F18:A-:B1	ST117
RM103	SRR22430175	1	1	1	0	0	0	0	0	1	0	1	1	0	0	0	0	0	0	0	1	0	0	0	0	F18:A-:B1	ST117
RM102	SRR22430176	1	1	0	0	0	0	0	0	1	0	1	0	1	0	0	0	0	0	0	0	0	0	0	0	F18:A-:B1	ST12733
RM17	SRR19429162	0	0	0	0	0	0	0	0	1	0	1	0	0	0	0	0	0	1	1	0	0	0	1	0	F18:A-:B1	ST141
RM31	SRR19688145	1	1	1	0	0	0	0	0	1	0	1	0	0	0	0	0	0	0	0	1	0	0	0	0	F18:A-:B1	ST23
RM104	SRR22430174	0	0	0	0	0	0	0	0	1	0	1	0	0	0	0	0	0	0	0	0	0	0	1	0	F18:A-:B1	ST2556
RM14	SRR19688147	0	0	0	0	0	0	0	0	1	0	1	0	0	1	0	0	0	0	0	0	1	0	0	0	F18:A-:B1	ST297
RM6	SRR18059386	0	0	0	0	0	0	0	0	1	0	1	0	0	0	0	0	0	0	0	0	0	0	0	0	F18:A-:B1	ST3580
RM84	SRR23322072	1	1	1	0	0	0	0	0	1	0	1	1	0	0	0	0	0	0	0	1	0	0	0	0	F18:A-:B1	ST58
RM116	SRR23322079	0	0	0	0	0	0	0	0	1	0	1	0	0	0	0	0	0	0	0	0	0	0	0	0	F18:A-:B1	ST648
RM53	SRR19688151	0	0	1	0	0	0	0	0	1	0	1	0	0	0	0	0	0	0	0	0	0	0	0	0	F18:A-:B16	ST355
RM38	SRR19688146	0	0	0	0	0	0	0	0	1	0	1	0	0	0	0	0	0	0	0	0	0	0	0	0	F18:A-:B20	ST429
RM110	SRR23322065	0	0	0	0	0	0	0	0	1	0	1	0	0	0	0	0	0	0	0	0	0	0	0	0	F18:A-:B20	ST429
RM11	SRR18059394	0	0	1	0	0	0	0	0	1	0	1	0	0	0	0	0	0	0	0	1	0	0	0	0	F18:A-:B20	ST93
RM92	SRR22430164	1	0	0	0	0	0	0	0	1	0	1	0	0	0	0	0	0	0	0	0	0	0	0	0	F18:A-:B40	ST117
RM113	SRR23601510	1	0	0	0	0	0	0	0	1	0	1	0	0	0	0	0	0	0	0	1	0	0	0	1	F18:A-:B54	ST13370
RM77	SRR21753578	0	0	1	1	0	0	0	0	1	0	1	0	0	0	0	0	0	0	0	1	0	0	0	1	F18:A-:B6	ST1081
RM93	SRR23322070	0	0	1	0	0	0	0	0	1	0	1	0	0	0	0	0	0	0	0	0	0	0	0	0	F18:A-:B8	ST93
RM76	SRR21753565	0	0	0	0	0	0	1	0	1	0	1	0	0	0	0	0	0	0	0	0	0	0	0	0	F18:A27:B1	ST2171
RM32	SRR19429165	1	0	1	0	0	0	1	0	1	0	1	0	0	0	0	0	0	0	0	0	0	0	0	0	F18:A27:B1	ST297
RM109	SRR23322067	0	0	1	0	0	0	1	0	0	0	1	0	0	0	0	0	0	0	0	1	1	0	0	0	F18:A27:B1	ST2973
RM13	SRR19429172	1	0	1	1	0	0	1	0	1	0	1	0	0	0	0	0	0	0	0	0	0	0	0	0	F18:A27:B1	ST428
RM82	SRR21753573	1	0	1	0	0	0	1	0	1	0	1	0	0	0	0	0	0	0	0	1	0	0	1	0	F18:A27:B1	ST58
RM48	SRR21049981	0	0	0	0	0	0	1	0	1	0	1	0	0	0	0	0	0	1	1	0	0	0	0	0	F18:A27:B20	ST162
RM74	SRR21753567	1	0	1	0	0	0	1	0	1	0	1	0	0	0	0	0	0	0	0	0	0	0	0	0	F18:A5:B1	ST355
RM80	SRR21753575	0	0	0	0	0	0	1	0	1	0	1	0	0	0	0	0	0	0	0	0	0	0	0	1	F18:A5:B1	ST69
RM15	SRR19429163	1	0	1	0	0	0	1	0	1	0	1	0	0	0	0	0	0	0	0	1	0	0	0	0	F18:A6:B42	ST117
RM40	SRR19688141	0	0	0	0	0	0	0	1	1	0	1	0	0	0	0	1	0	0	0	1	0	0	0	0	F18:A8:B-	ST297
RM41	SRR19688140	0	0	0	0	0	0	0	1	1	0	1	0	0	0	0	1	0	0	0	1	0	0	0	0	F18:A8:B-	ST297
RM22	SRR19429158	1	0	1	0	0	0	0	0	0	0	0	1	0	0	0	0	0	0	0	0	0	0	0	0	F2:A-:B-	ST10715
RM100	SRR22430177	0	0	1	0	0	0	0	0	0	0	0	1	0	0	0	0	0	0	0	0	0	0	0	0	F2:A-:B-	ST219
RM112	SRR23601518	0	0	1	0	0	0	0	0	0	0	0	1	0	0	0	0	0	0	0	0	0	0	0	0	F2:A-:B-	ST58
RM115	SRR23322066	0	0	0	0	0	0	0	0	0	0	0	0	0	0	0	0	0	0	0	0	0	0	0	0	F2:A-:B25	ST1112
RM56	SRR19688148	0	1	0	0	0	0	1	0	1	0	0	1	0	0	0	0	0	0	0	0	0	0	0	0	F2:A6:B-	ST898
RM101	SRR23322068	0	0	0	0	0	0	0	1	0	0	0	1	0	0	0	1	0	0	0	1	0	0	0	0	F2:A8:B-	ST181
RM18	SRR21049985	0	0	1	0	0	0	0	1	0	0	0	1	0	0	0	1	0	0	0	0	0	0	0	0	F2:A8:B-	ST5903
RM64	SRR21049988	1	0	0	0	0	0	0	0	1	0	0	1	0	0	0	0	0	0	0	0	0	0	0	0	F24:A-:B1	ST117
RM65	SRR21049987	1	0	1	0	0	0	0	0	1	0	0	1	0	0	0	0	0	0	0	0	0	0	0	0	F24:A-:B1	ST117
RM99	SRR22430180	1	0	1	0	0	0	0	0	1	0	0	1	0	0	0	0	0	0	0	0	1	0	0	1	F24:A-:B1	ST117
RM25	SRR19429171	0	1	0	0	0	0	0	0	1	0	0	1	0	0	0	0	0	0	0	0	0	0	0	0	F24:A-:B1	ST5881
RM58	SRR21049991	1	0	0	0	0	1	0	0	0	0	0	0	0	0	0	0	0	0	0	1	0	0	0	0	F29:A-:B-	ST906
RM10	SRR18059383	0	0	0	0	0	1	0	0	1	0	0	1	0	0	0	0	0	0	0	0	0	0	1	0	F29:A-:B1	ST23
RM90	SRR22430165	0	0	1	0	0	1	0	1	1	0	0	0	0	0	1	1	0	0	0	0	0	0	0	0	F29:A8:B1	ST1850
RM44	SRR19688137	0	0	0	0	0	1	0	0	0	0	0	0	0	0	0	0	0	0	0	0	0	0	0	1	F30:A-:B-	ST189
RM108	SRR22430170	1	0	0	0	0	0	0	0	0	0	0	0	0	0	0	0	0	0	0	1	0	0	0	1	F33:A-:B-	ST10
RM36	SRR21049983	0	0	1	0	0	0	0	0	1	0	1	0	0	0	0	0	0	0	0	0	0	0	0	0	F33:A19:B1	ST5897
RM2	SRR18059387	0	0	1	0	0	0	0	0	1	0	0	1	0	0	0	0	0	1	1	0	0	0	0	1	F34:A-:B1	ST1167
RM3	SRR18059393	1	0	0	0	0	0	0	0	1	0	1	1	0	0	0	0	0	1	1	0	0	0	0	0	F34:A-:B1	ST117
RM4	SRR18059392	1	0	1	1	1	0	0	0	1	0	0	1	0	0	0	0	0	0	0	0	0	0	0	0	F34:A-:B27	ST1914
RM61	SRR21049978	0	0	0	0	0	0	1	0	1	0	1	1	0	0	0	0	0	0	0	0	0	0	0	0	F34:A27:B1	ST847
RM75	SRR21753566	1	0	0	0	0	0	1	0	1	0	0	1	0	0	0	0	0	0	0	0	0	1	0	0	F36:A27:B1	ST949
RM72	SRR21753570	0	0	0	1	0	0	1	0	1	0	0	1	0	0	1	0	0	0	0	0	0	0	0	0	F36:A5:B1	ST602
RM7	SRR19429170	0	0	0	0	0	0	0	0	0	0	0	0	0	1	0	0	1	1	1	0	0	0	0	1	F4:A-:B-	ST34
RM16	SRR19451030	0	0	0	0	0	0	0	0	1	0	1	0	0	1	0	0	0	0	0	0	1	0	0	0	F4:A-:B1	ST297
RM39	SRR19688142	0	0	0	0	0	0	0	0	1	0	1	0	0	1	0	0	0	1	1	0	0	0	0	0	F4:A-:B1	ST297
RM62	SRR21049990	0	0	0	0	0	0	0	0	1	0	0	0	0	1	0	0	0	0	0	0	1	0	0	0	F4:A-:B1	ST746
RM19	SRR19429161	0	0	0	0	0	0	0	0	1	0	0	0	0	1	0	0	0	0	0	0	0	0	0	0	F4:A-:B20	ST11991
RM71	SRR21753568	0	0	0	0	0	0	0	0	1	0	0	0	0	1	0	0	0	1	1	1	0	0	0	0	F4:A-:B20	ST11991
RM85	SRR22430168	0	0	0	0	0	0	0	0	1	0	0	0	0	1	0	0	0	1	1	1	0	0	0	0	F4:A-:B20	ST351
RM26	SRR19688143	0	0	0	0	0	0	0	0	0	0	0	0	0	1	0	0	1	1	1	0	0	0	0	1	F4:A-:B20	ST601
RM8	SRR18059385	0	0	0	0	0	0	0	0	1	0	0	0	0	1	0	0	1	0	0	1	0	0	0	1	F4:A-:B20	ST847
RM28	SRR19429168	1	1	1	0	0	0	0	0	1	0	0	0	0	1	0	0	0	1	1	0	1	1	0	1	F4:A-:B20	ST86
RM98	SRR22430173	1	0	1	1	0	0	1	1	1	1	0	0	0	0	1	0	0	0	0	1	0	1	0	1	F40:A8:B-	ST1938
RM60	SRR21049979	0	1	1	0	0	0	0	0	0	0	0	0	0	0	1	0	0	0	0	0	0	0	0	0	F43:A-:B-	ST1771
RM1	SRR18059388	0	0	1	0	0	0	0	0	0	0	0	0	0	0	1	0	0	0	0	0	0	0	0	0	F43:A-:B-	ST8609
RM57	SRR21049992	0	1	1	0	0	0	0	0	1	0	1	0	0	0	0	0	0	0	0	0	0	0	0	1	F46:A-:B24	ST10
RM86	SRR22430167	1	0	0	0	0	0	0	1	0	0	0	0	1	0	0	0	0	0	0	0	0	0	1	0	F57:A-:B23	ST13930
RM54	SRR19688150	0	0	1	0	0	0	0	1	0	0	0	0	1	0	0	1	0	0	0	1	0	1	0	0	F57:A8:B23	ST206
RM50	SRR19688154	0	0	0	0	0	0	0	0	1	0	0	1	0	0	0	0	0	0	0	0	0	0	0	0	F64:A-:B-	ST357
RM5	SRR18059391	1	0	0	0	1	0	0	0	1	0	0	1	0	0	0	0	0	0	0	0	0	0	0	0	F64:A-:B27	ST770
RM12	SRR19429173	1	0	0	0	1	0	0	0	1	0	0	1	0	0	0	0	0	0	0	0	0	0	0	0	F64:A-:B27	ST770
RM45	SRR19688136	0	0	0	0	0	0	1	0	1	0	0	0	1	0	0	0	0	0	0	0	0	0	0	0	F67:A6:B16	ST69
RM43	SRR19688138	1	0	1	1	0	0	0	0	0	0	0	0	1	0	0	0	0	0	0	0	0	0	0	0	F87:A-:B-	ST10
RM67	SRR21753580	0	0	0	0	0	0	0	0	1	0	0	1	0	0	0	0	0	0	0	0	0	0	0	0	F89:A-:B43	ST154
RM33	SRR19429164	0	0	0	0	0	1	0	0	1	0	0	0	0	0	0	0	0	0	0	1	0	0	0	0	F99:A-:B45	ST442
RM69	SRR21753572	0	0	0	0	0	0	0	0	0	0	0	0	0	0	0	0	0	0	0	0	0	0	0	0	none	ST1079
RM70	SRR21753571	0	0	0	0	0	0	0	0	0	0	0	0	0	0	0	0	0	0	0	0	0	0	0	0	none	ST1079
RM73	SRR21753569	0	0	0	0	0	0	0	0	0	0	0	0	0	0	0	0	0	0	0	0	0	0	1	0	none	ST1079
RM66	SRR21049986	0	0	1	0	0	0	0	0	0	0	0	0	0	0	0	0	0	1	1	0	0	1	0	0	none	ST1122
RM63	SRR21049989	0	0	1	0	0	0	0	0	0	0	0	0	0	0	0	0	0	0	0	1	0	0	0	0	none	ST129
RM114	SRR23322077	0	0	0	0	0	0	0	0	0	0	0	0	0	0	0	0	0	1	1	1	0	0	0	1	none	ST14287
RM91	SRR22807013	1	0	1	0	0	0	0	0	0	0	0	0	0	0	0	0	0	0	0	1	0	0	0	0	none	ST1640
RM95	SRR22430183	0	0	0	0	0	0	0	0	0	0	0	0	0	0	0	0	0	0	0	0	0	0	0	0	none	ST196
RM35	SRR21049984	1	0	1	1	1	0	0	0	0	0	0	0	0	0	0	0	0	0	0	0	0	0	0	1	none	ST354
RM37	SRR19688157	1	0	1	0	0	0	0	0	0	0	0	0	0	0	0	0	0	1	1	1	0	0	0	1	none	ST3672
RM88	SRR22430163	1	0	1	1	1	0	0	0	0	0	0	0	0	0	0	0	0	0	0	1	0	0	0	1	none	ST38
RM96	SRR22430182	0	1	0	0	0	0	0	0	0	0	0	0	0	0	0	0	0	0	0	0	1	0	0	0	none	ST399
RM87	SRR22430166	0	1	0	0	0	0	0	0	0	0	0	0	0	0	0	0	0	1	1	0	0	0	0	0	none	ST4038
RM51	SRR19688153	0	0	0	0	0	0	0	0	0	0	0	0	0	0	0	0	0	0	0	1	0	0	0	1	none	ST5135
RM106	SRR22430178	0	1	0	0	0	0	0	0	0	0	0	0	0	0	0	0	0	0	0	0	0	0	0	0	none	ST5295
RM83	SRR22430169	1	0	0	0	0	0	0	0	0	0	0	0	0	0	0	0	0	1	1	0	0	0	0	0	none	ST57
RM42	SRR19688139	0	0	0	0	0	0	0	0	0	0	0	0	0	0	0	0	0	0	0	0	0	0	0	0	none	ST7233
RM47	SRR21049982	1	0	0	0	0	0	0	0	0	0	0	0	0	0	0	0	0	1	1	0	0	0	0	0	none	ST7616
RM89	SRR22430181	0	0	0	0	0	0	0	0	0	0	0	0	1	0	0	0	0	0	0	0	0	0	0	0	novel alleles	ST1286
RM30	SRR19429166	0	0	1	0	0	0	0	0	0	0	0	0	0	0	1	0	0	0	0	1	0	1	0	1	novel alleles	ST13274
RM97	SRR22430171	0	1	0	0	0	0	0	0	0	0	0	0	0	0	0	0	0	0	0	0	1	0	0	0	novel alleles	ST399
RM49	SRR19688155	0	0	1	0	0	0	0	0	1	0	0	0	0	0	1	0	0	0	0	1	0	0	0	1	novel alleles	ST43
RM55	SRR19688149	1	0	0	0	0	0	0	1	0	1	0	0	0	0	0	0	0	0	0	0	0	0	0	0	novel alleles	ST4774
RM105	SRR22430179	1	0	0	0	0	0	0	1	0	1	0	0	0	0	0	0	0	0	0	0	0	0	0	0	novel alleles	ST4774
RM117	SRR23601509	0	1	0	0	0	0	0	0	1	0	0	0	0	0	1	0	0	0	0	1	0	0	0	0	novel alleles	ST8371
