# Supplementary material for: Characteristics of antimicrobial resistance in Escherichia coli isolated from retail meat products in North Carolina
Source: PLoS One. 2024 Jan 5;19(1):e0294099. doi: 10.1371/journal.pone.0294099 (PMC10769054; doi:10.1371/journal.pone.0294099)
Supplement: S2 Table — (XLSX) [file pone.0294099.s003.xlsx]

## Sheet: Sheet1
Plasmid profiling of ColV plasmid replicons in E. coli isolates recovered from retail meat products, North Carolina
ID	Accession ID (SRA)	Source	ColV plasmid
RM1	SRR18059388	CHICKEN	Absent
RM2	SRR18059387	GROUND TURKEY	Present
RM3	SRR18059393	CHICKEN	Present
RM4	SRR18059392	CHICKEN	Present
RM5	SRR18059391	CHICKEN	Present
RM6	SRR18059386	GROUND TURKEY	Present
RM7	SRR19429170	GROUND TURKEY	Absent
RM8	SRR18059385	GROUND TURKEY	Present
RM9	SRR18059384	GROUND TURKEY	Present
RM10	SRR18059383	GROUND TURKEY	Present
RM11	SRR18059394	GROUND TURKEY	Present
RM12	SRR19429173	CHICKEN	Present
RM13	SRR19429172	GROUND TURKEY	Present
RM14	SRR19688147	GROUND TURKEY	Present
RM15	SRR19429163	GROUND TURKEY	Present
RM16	SRR19451030	GROUND TURKEY	Present
RM17	SRR19429162	GROUND TURKEY	Present
RM18	SRR21049985	GROUND TURKEY	Present
RM19	SRR19429161	GROUND TURKEY	Present
RM20	SRR19429160	GROUND TURKEY	Absent
RM21	SRR19429159	PORK	Present
RM22	SRR19429158	PORK	Absent
RM23	SRR19429157	PORK	Present
RM24	SRR19688144	CHICKEN	Present
RM25	SRR19429171	CHICKEN	Present
RM26	SRR19688143	GROUND TURKEY	Present
RM27	SRR19429169	GROUND TURKEY	Present
RM28	SRR19429168	GROUND TURKEY	Present
RM29	SRR19429167	GROUND TURKEY	Absent
RM30	SRR19429166	GROUND TURKEY	Present
RM31	SRR19688145	GROUND TURKEY	Present
RM32	SRR19429165	GROUND TURKEY	Present
RM33	SRR19429164	PORK	Present
RM34	SRR19688158	GROUND TURKEY	Absent
RM35	SRR21049984	CHICKEN	Present
RM36	SRR21049983	CHICKEN	Present
RM37	SRR19688157	GROUND TURKEY	Present
RM38	SRR19688146	GROUND TURKEY	Present
RM39	SRR19688142	GROUND TURKEY	Present
RM40	SRR19688141	GROUND TURKEY	Present
RM41	SRR19688140	GROUND TURKEY	Present
RM42	SRR19688139	PORK	Absent
RM43	SRR19688138	PORK	Present
RM44	SRR19688137	CHICKEN	Absent
RM45	SRR19688136	CHICKEN	Present
RM46	SRR19688156	CHICKEN	Present
RM47	SRR21049982	GROUND TURKEY	Absent
RM48	SRR21049981	GROUND TURKEY	Present
RM49	SRR19688155	GROUND TURKEY	Present
RM50	SRR19688154	GROUND TURKEY	Present
RM51	SRR19688153	GROUND TURKEY	Absent
RM52	SRR19688152	GROUND TURKEY	Present
RM53	SRR19688151	GROUND TURKEY	Present
RM54	SRR19688150	GROUND TURKEY	Present
RM55	SRR19688149	PORK	Absent
RM56	SRR19688148	PORK	Absent
RM57	SRR21049992	PORK	Absent
RM58	SRR21049991	PORK	Present
RM59	SRR21049980	CHICKEN	Present
RM60	SRR21049979	CHICKEN	Present
RM61	SRR21049978	CHICKEN	Present
RM62	SRR21049990	CHICKEN	Present
RM63	SRR21049989	GROUND TURKEY	Present
RM64	SRR21049988	GROUND TURKEY	Present
RM65	SRR21049987	GROUND TURKEY	Present
RM66	SRR21049986	GROUND TURKEY	Absent
RM67	SRR21753580	GROUND TURKEY	Present
RM68	SRR21753579	GROUND TURKEY	Present
RM69	SRR21753572	PORK	Absent
RM70	SRR21753571	PORK	Absent
RM71	SRR21753568	GROUND TURKEY	Present
RM72	SRR21753570	CHICKEN	Present
RM73	SRR21753569	CHICKEN	Absent
RM74	SRR21753567	GROUND TURKEY	Absent
RM75	SRR21753566	GROUND TURKEY	Present
RM76	SRR21753565	CHICKEN	Present
RM77	SRR21753578	CHICKEN	Present
RM78	SRR21753577	GROUND TURKEY	Present
RM79	SRR21753576	GROUND TURKEY	Absent
RM80	SRR21753575	GROUND TURKEY	Present
RM81	SRR21753574	GROUND TURKEY	Absent
RM82	SRR21753573	GROUND TURKEY	Present
RM83	SRR22430169	GROUND TURKEY	Absent
RM84	SRR23322072	GROUND TURKEY	Present
RM85	SRR22430168	GROUND TURKEY	Present
RM86	SRR22430167	GROUND TURKEY	Present
RM87	SRR22430166	GROUND TURKEY	Present
RM88	SRR22430163	CHICKEN	Present
RM89	SRR22430181	CHICKEN	Absent
RM90	SRR22430165	GROUND TURKEY	Present
RM91	SRR22807013	GROUND TURKEY	Present
RM92	SRR22430164	GROUND TURKEY	Present
RM93	SRR23322070	GROUND TURKEY	Present
RM94	SRR23322069	GROUND TURKEY	Present
RM95	SRR22430183	PORK	Present
RM96	SRR22430182	PORK	Absent
RM97	SRR22430171	PORK	Absent
RM98	SRR22430173	GROUND TURKEY	Present
RM99	SRR22430180	CHICKEN	Present
RM100	SRR22430177	GROUND TURKEY	Absent
RM101	SRR23322068	GROUND TURKEY	Absent
RM102	SRR22430176	GROUND TURKEY	Present
RM103	SRR22430175	GROUND TURKEY	Present
RM104	SRR22430174	GROUND TURKEY	Present
RM105	SRR22430179	PORK	Absent
RM106	SRR22430178	PORK	Absent
RM107	SRR22430172	CHICKEN	Present
RM108	SRR22430170	CHICKEN	Absent
RM109	SRR23322067	CHICKEN	Present
RM110	SRR23322065	GROUND TURKEY	Present
RM111	SRR23601519	GROUND TURKEY	Present
RM112	SRR23601518	GROUND TURKEY	Absent
RM113	SRR23601510	GROUND TURKEY	Present
RM114	SRR23322077	GROUND TURKEY	Absent
RM115	SRR23322066	PORK	Absent
RM116	SRR23322079	CHICKEN	Present
RM117	SRR23601509	GROUND TURKEY	Present
